# Supplementary material for: Phylogeny and Evolutionary Timescale of Muscidae (Diptera: Calyptratae) Inferred from Mitochondrial Genomes
Source: Insects. 2023 Mar 15;14(3):286. doi: 10.3390/insects14030286 (PMC10059281; doi:10.3390/insects14030286)
Supplement: Supplementary file 1 [file insects-14-00286-s001.zip]

Archive with 1 entries (1 files):
- insects-2181505-supplementary.pdf
